# Supplementary material for: Slow Off-Rate Modified Aptamer (SOMAmer) Proteomic Analysis of Patient-Derived Malignant Glioma Identifies Distinct Cellular Proteomes
Source: Int J Mol Sci. 2021 Sep 3;22(17):9566. doi: 10.3390/ijms22179566 (PMC8431317; doi:10.3390/ijms22179566)
Supplement: Supplementary file 1 [file ijms-22-09566-s001.zip]

Archive with 1 entries (1 files):
- ijms-1334162-supplementary.pptx
